# Supplementary material for: Posterior Cortical Atrophy: Altered Language Processing System Connectivity and Its Implications on Language Comprehension and Production
Source: Brain Sci. 2025 Nov 29;15(12):1287. doi: 10.3390/brainsci15121287 (PMC12730223; doi:10.3390/brainsci15121287)
Supplement: Supplementary file 1 [file brainsci-15-01287-s001.zip]

Archive with 1 entries (1 files):
- brainsci-3988439-supplementary.pdf
